# Supplementary material for: Hyaluronan-Based Glioblastoma Tumor Constructs Maintain Patient Tumor Drug Responses and Genomic Parity
Source: Micromachines (Basel). 2026 Feb 24;17(3):276. doi: 10.3390/mi17030276 (PMC13028059; doi:10.3390/mi17030276)
Supplement: Supplementary file 1 [file micromachines-17-00276-s001.zip]

Archive with 1 entries (1 files):
- micromachines-4049631-supplementary.pdf
